# Supplementary material for: Evaluation of Cardiac Autonomic Function in Patients Undergoing Thoracoscopic Sympathetic Chain Clamping for Primary Focal Hyperhidrosis
Source: Med Sci (Basel). 2025 Aug 20;13(3):147. doi: 10.3390/medsci13030147 (PMC12372048; doi:10.3390/medsci13030147)
Supplement: Supplementary file 1 [file medsci-13-00147-s001.zip]

Archive with 1 entries (1 files):
- medsci-3772037-supplementary.pdf
